# Supplementary material for: Abundant expression of ferroptosis-related SAT1 is related to unfavorable outcome and immune cell infiltration in low-grade glioma
Source: BMC Cancer. 2022 Feb 28;22:215. doi: 10.1186/s12885-022-09313-w (PMC8883632; doi:10.1186/s12885-022-09313-w)
Supplement: Supplementary file 2 — Additional file 2: Table S2. The correlation between SAT1 gene expression levels and immune cell infiltration. [file 12885_2022_9313_MOESM2_ESM.zip]

Archive with 2 entries (2 files):
- Table S2-1.TIF
- Table S2-2.TIF
